# Supplementary material for: Acute RhoA/Rho Kinase Inhibition Is Sufficient to Restore Phagocytic Capacity to Retinal Pigment Epithelium Lacking the Engulfment Receptor MerTK
Source: Cells. 2021 Jul 29;10(8):1927. doi: 10.3390/cells10081927 (PMC8394172; doi:10.3390/cells10081927)
Supplement: Supplementary file 1 [file cells-10-01927-s001.zip]

Archive with 1 entries (1 files):
- cells-1278482-supplementary.pdf
